# Supplementary material for: Correction of a widespread bias in pooled chemical genomics screens improves their interpretability
Source: Mol Syst Biol. 2024 Sep 30;20(11):3. doi: 10.1038/s44320-024-00069-y (PMC11535069; doi:10.1038/s44320-024-00069-y)
Supplement: Supplementary file 1 — Table EV1 [file 44320_2024_69_MOESM1_ESM.xlsx]

## Sheet: Legend
Table EV1. Sample comparisons made between controls and experiments from the M. tb (Li et al., 2022) dataset, including the purposefully "incorrect" comparisons.
Column Heading	Description
Experimental Sample	Experimental sample names.
Correct Control	Control samples used as reference for each experiment. These comparisons generated results for all M.tb figures except Fig EV1.
Control grown fewer doublings	Control samples purposefully used incorrectly as reference for each experiment. Day 1 experiments do not have entries for this column as there was no earlier control than Day 1. Used for Fig EV1.
Control grown more doublings	Control samples purposefully used incorrectly as reference for each experiment. Day 10 experiments do not have entries for this column as there was no later control than Day 10. Used for Fig EV1.

## Sheet: Table_EV1
Experimental Sample	Correct Control	Control grown fewer doublings	Control grown more doublings
1793_pool_BDQ_0625_1day	346_Pool1_0X_DMSO_Day1		308_DMSO_D5_0X
1794_pool_BDQ_0625_5day	308_DMSO_D5_0X	346_Pool1_0X_DMSO_Day1	323_DMSO_D10_0X
1795_pool_BDQ_0625_10day	323_DMSO_D10_0X	308_DMSO_D5_0X
1953_VAN_0_0625X_D10	1952_DMSO_D10	1972_DMSO_D5
1954_VAN_0_125X_D10	1952_DMSO_D10	1972_DMSO_D5
1955_VAN_0_25X_D10	1952_DMSO_D10	1972_DMSO_D5
1959_CLR_1X_D10	1952_DMSO_D10	1972_DMSO_D5
1960_CLR_2X_D10	1952_DMSO_D10	1972_DMSO_D5
1961_CLR_4X_D10	1952_DMSO_D10	1972_DMSO_D5
1965_CLR_1X_D1	1962_DMSO_D1		1972_DMSO_D5
1966_CLR_2X_D1	1962_DMSO_D1		1972_DMSO_D5
1967_CLR_4X_D1	1962_DMSO_D1		1972_DMSO_D5
1968_VAN_0_0625X_D1	1962_DMSO_D1		1972_DMSO_D5
1969_VAN_0_125X_D1	1962_DMSO_D1		1972_DMSO_D5
1970_VAN_0_25X_D1	1962_DMSO_D1		1972_DMSO_D5
1973_VAN_0_0625X_D5	1972_DMSO_D5	1962_DMSO_D1	1952_DMSO_D10
1974_VAN_0_125X_D5	1972_DMSO_D5	1962_DMSO_D1	1952_DMSO_D10
1975_VAN_0_25X_D5	1972_DMSO_D5	1962_DMSO_D1	1952_DMSO_D10
1979_CLR_1X_D5	1972_DMSO_D5	1962_DMSO_D1	1952_DMSO_D10
1980_CLR_2X_D5	1972_DMSO_D5	1962_DMSO_D1	1952_DMSO_D10
1981_CLR_4X_D5	1972_DMSO_D5	1962_DMSO_D1	1952_DMSO_D10
296_RLC0012-1_day-Rif0.0625	295_RLC0012-1_day-DMSO		308_DMSO_D5_0X
296_RLC0012-1_day-Rif0.0625	295_RLC0012-1_day-DMSO		308_DMSO_D5_0X
297_RLC0012-1_day-Rif0.125	295_RLC0012-1_day-DMSO		308_DMSO_D5_0X
298_RLC0012-1_day-Rif0.25	295_RLC0012-1_day-DMSO		308_DMSO_D5_0X
299_RLC0012-1_day-INH0.5X	295_RLC0012-1_day-DMSO		308_DMSO_D5_0X
302_EMB_D1_0_25X	295_RLC0012-1_day-DMSO		308_DMSO_D5_0X
303_EMB_D1_0_5X	295_RLC0012-1_day-DMSO		308_DMSO_D5_0X
304_EMB_D1_1X	295_RLC0012-1_day-DMSO		308_DMSO_D5_0X
305_LEVO_D1_0_125X	295_RLC0012-1_day-DMSO		308_DMSO_D5_0X
306_LEVO_D1_0_25X	295_RLC0012-1_day-DMSO		308_DMSO_D5_0X
307_LEVO_D1_0_5X	295_RLC0012-1_day-DMSO		308_DMSO_D5_0X
309_RIF_D5_0_0625X	308_DMSO_D5_0X	295_RLC0012-1_day-DMSO	323_DMSO_D10_0X
310_RIF_D5_0_125X	308_DMSO_D5_0X	295_RLC0012-1_day-DMSO	323_DMSO_D10_0X
311_RIF_D5_0_25X	308_DMSO_D5_0X	295_RLC0012-1_day-DMSO	323_DMSO_D10_0X
313_EMB_D5_0_25X	308_DMSO_D5_0X	295_RLC0012-1_day-DMSO	323_DMSO_D10_0X
314_EMB_D5_0_5X	308_DMSO_D5_0X	295_RLC0012-1_day-DMSO	323_DMSO_D10_0X
315_EMB_D5_1X	308_DMSO_D5_0X	295_RLC0012-1_day-DMSO	323_DMSO_D10_0X
316_LEVO_D5_0_125X	308_DMSO_D5_0X	295_RLC0012-1_day-DMSO	323_DMSO_D10_0X
317_LEVO_D5_0_25X	308_DMSO_D5_0X	295_RLC0012-1_day-DMSO	323_DMSO_D10_0X
318_LEVO_D5_0_5X	308_DMSO_D5_0X	295_RLC0012-1_day-DMSO	323_DMSO_D10_0X
319_BDQ_D5_0_125X	308_DMSO_D5_0X	295_RLC0012-1_day-DMSO	323_DMSO_D10_0X
321_BDQ_D5_0_25X	308_DMSO_D5_0X	295_RLC0012-1_day-DMSO	323_DMSO_D10_0X
324_Rif_D10_0_0625X	323_DMSO_D10_0X	308_DMSO_D5_0X
325_Rif_D10_0_125X	323_DMSO_D10_0X	308_DMSO_D5_0X
326_Rif_D10_0_25X	323_DMSO_D10_0X	308_DMSO_D5_0X
328_EMB_D10_0_25X	323_DMSO_D10_0X	308_DMSO_D5_0X
329_EMB_D10_0_5X	323_DMSO_D10_0X	308_DMSO_D5_0X
330_EMB_D10_1X	323_DMSO_D10_0X	308_DMSO_D5_0X
331_LEVO_D10_0_125X	323_DMSO_D10_0X	308_DMSO_D5_0X
332_LEVO_D10_0_25X	323_DMSO_D10_0X	308_DMSO_D5_0X
333_LEVO_D10_0_5X	323_DMSO_D10_0X	308_DMSO_D5_0X
334_BDQ_D10_0_125X	323_DMSO_D10_0X	308_DMSO_D5_0X
335_BDQ_D10_0_25X	323_DMSO_D10_0X	308_DMSO_D5_0X
347_Pool1_0_125X_BDQ_Day1	346_Pool1_0X_DMSO_Day1		363_Pool6_0X_DMSO_Day5
348_Pool1_0_25X_BDQ_Day1	346_Pool1_0X_DMSO_Day1		363_Pool6_0X_DMSO_Day5
352_Pool3_0_0625X_Linez_Day1	346_Pool1_0X_DMSO_Day1		363_Pool6_0X_DMSO_Day5
353_Pool3_0_125X_Linez_Day1	346_Pool1_0X_DMSO_Day1		363_Pool6_0X_DMSO_Day5
354_Pool3_0_25X_Linez_Day1	346_Pool1_0X_DMSO_Day1		363_Pool6_0X_DMSO_Day5
360_Pool5_0_25X_Strep_Day1	346_Pool1_0X_DMSO_Day1		363_Pool6_0X_DMSO_Day5
361_Pool6_0_5X_Strep_Day1	346_Pool1_0X_DMSO_Day1		363_Pool6_0X_DMSO_Day5
362_Pool6_1X_Strep_Day1	346_Pool1_0X_DMSO_Day1		363_Pool6_0X_DMSO_Day5
366_Pool7_0_0625X_Linez_Day5	363_Pool6_0X_DMSO_Day5	346_Pool1_0X_DMSO_Day1	429_Pool3_D10_DMSO
367_Pool8_0_125X_Linez_Day5	363_Pool6_0X_DMSO_Day5	346_Pool1_0X_DMSO_Day1	429_Pool3_D10_DMSO
368_Pool8_0_25X_Linez_Day5	363_Pool6_0X_DMSO_Day5	346_Pool1_0X_DMSO_Day1	429_Pool3_D10_DMSO
426_Pool2_Strept_D5_0_25X	363_Pool6_0X_DMSO_Day5	346_Pool1_0X_DMSO_Day1	429_Pool3_D10_DMSO
427_Pool2_Strept_D5_0_5X	363_Pool6_0X_DMSO_Day5	346_Pool1_0X_DMSO_Day1	429_Pool3_D10_DMSO
428_Pool3_Strept_D5_1X	363_Pool6_0X_DMSO_Day5	346_Pool1_0X_DMSO_Day1	429_Pool3_D10_DMSO
432_Pool4_Linez_D10_0_0625X	429_Pool3_D10_DMSO	363_Pool6_0X_DMSO_Day5
433_Pool4_Linez_D10_0_125X	429_Pool3_D10_DMSO	363_Pool6_0X_DMSO_Day5
434_Pool5_Linez_D10_0_25X	429_Pool3_D10_DMSO	363_Pool6_0X_DMSO_Day5
441_Pool7_Strept_D10_0_25X	429_Pool3_D10_DMSO	363_Pool6_0X_DMSO_Day5
442_Pool7_Strept_D10_1X	429_Pool3_D10_DMSO	363_Pool6_0X_DMSO_Day5
483_Pool1_INH_D5_0_5X	308_DMSO_D5_0X	295_RLC0012-1_day-DMSO	323_DMSO_D10_0X
486_Pool2_INH_D10_0_5X	323_DMSO_D10_0X	308_DMSO_D5_0X
660_Pool4_0_125X_INH_Day1	295_RLC0012-1_day-DMSO		308_DMSO_D5_0X
661_Pool4_0_25X_INH_Day1	295_RLC0012-1_day-DMSO		308_DMSO_D5_0X
662_Pool4_0_125X_INH_Day5	308_DMSO_D5_0X	295_RLC0012-1_day-DMSO	323_DMSO_D10_0X
663_Pool5_0_25X_INH_Day5	308_DMSO_D5_0X	295_RLC0012-1_day-DMSO	323_DMSO_D10_0X
664_Pool5_0_125X_INH_Day10	323_DMSO_D10_0X	308_DMSO_D5_0X
665_Pool5_0_25X_INH_Day10	323_DMSO_D10_0X	308_DMSO_D5_0X
